# Supplementary material for: Test-retest analysis of cerebral oxygen extraction estimates in healthy volunteers: comparison of methods based on quantitative susceptibility mapping and dynamic susceptibility contrast magnetic resonance imaging
Source: Heliyon. 2022 Dec 16;8(12):e12364. doi: 10.1016/j.heliyon.2022.e12364 (PMC9801129; doi:10.1016/j.heliyon.2022.e12364)
Supplement: Supplementary Material 2.xlsx [file mmc2.xlsx]

## Sheet: Blad3
UTDATASAMMANFATTNING
Regressionsstatistik
Multipel-R	0.779961
R-kvadrat	0.608339
Justerad R-kvadrat	0.58658
Standardfel	2.97244
Observationer	20
ANOVA
	fg	KvS	MKv	F	p-värde för F
Regression	1	247.02	247.02	27.9581	5.00391e-05
Residual	18	159.037	8.83539
Totalt	19	406.057
	Koefficienter	Standardfel	t-kvot	p-värde	Nedre 95%	Övre 95%	Nedre 95.0%	Övre 95.0%
Konstant	11.2832	5.51965	2.04419	0.0558473	-0.313167	22.8796	-0.313167	22.8796
t2	0.682788	0.129132	5.28754	5.00391e-05	0.411493	0.954084	0.411493	0.954084

## Sheet: Sheet1
Volunteer #	Age [years]	OEF [%]			MTT [s]			AOEF [a.u.]
		Visit 1	Visit 2	Mean	Visit 1	Visit 2	Mean	Visit 1	Visit 2	Mean
1	61	50.9902	49.9668	50.4785	3.41	3.9	3.655	0.213	0.208	0.2105
2	63	41.5297	40.1635	40.8466	3.14	3.81	3.475	0.206	0.242	0.224
3	29	43.8924	48.1621	46.0273	3.61	3.76	3.685	0.234	0.213	0.2235
4	28	32.5815	32.9447	32.7631	2.85	2.71	2.78	0.181	0.166	0.1735
5	30	43.4724	39.3392	41.4058	3.07	3.48	3.275	0.201	0.197	0.199
6	31	35.7568	34.0742	34.9155	3.29	4.2	3.745	0.204	0.226	0.215
7	25	34.4694	39.505	36.9872	3.12	2.69	2.905	0.209	0.201	0.205
8	64	37.9724	39.6308	38.8016	3.65	3.01	3.33	0.199	0.209	0.204
9	51	38.0636	44.494	41.2788	2.88	3.97	3.425	0.203	0.241	0.222
10	84	41.0424	44.9116	42.977	3.14	3.3	3.22	0.219	0.238	0.2285
11	72	35.8639	38.7294	37.2966	3.38	2.16	2.77	0.201	0.163	0.182
12	30	35.5787	40.1852	37.8819	2.96	2.7	2.83	0.192	0.153	0.1725
13	30	39.5572	42.9258	41.2415	3.06	3.94	3.5	0.193	0.237	0.215
14	30	36.2187	33.344	34.7813	3.01	2.23	2.62	0.208	0.162	0.185
15	63	46.4029	45.9887	46.1958	3.6	3.01	3.305	0.239	0.2	0.2195
16	74	34.8363	37.7509	36.2936	2.46	3.38	2.92	0.182	0.208	0.195
17	67	39.9362	46.0444	42.9903	3.7	3.02	3.36	0.242	0.21	0.226
18	68	39.5165	44.7526	42.1346	3.32	3.07	3.195	0.205	0.193	0.199
19	29	44.2501	51.2404	47.7452	3.27	3.49	3.38	0.202	0.195	0.1985
20	26	34.1972	34.7325	34.4649	3.12	3.18	3.15	0.208	0.203	0.2055
